# Supplementary material for: Predicting imminent suicide risk in a crisis hotline chat using machine learning
Source: Sci Rep. 2025 Dec 29;15:44742. doi: 10.1038/s41598-025-28704-0 (PMC12748772; doi:10.1038/s41598-025-28704-0)
Supplement: Supplementary file 2 — Supplementary Material 2 [file 41598_2025_28704_MOESM2_ESM.xlsx]

## Sheet: Sheet1
	1					0.85					0.7					0.55					0.4					0.25
	Category	Odds Ratio	p value	CI (95%)		Category	Odds Ratio	p value	CI (95%)		Category	Odds Ratio	p value	CI (95%)		Category	Odds Ratio	p value	CI (95%)		Category	Odds Ratio	p value	CI (95%)		Category	Odds Ratio	p value	CI (95%)
x37	active_suicidal_ideation_with_specific_plan_and_intent	1.77	9.28612e-38	(1.6206, 1.9284)	x37	active_suicidal_ideation_with_specific_plan_and_intent	1.78246	3.41737e-37	(1.6308, 1.9482)	x37	active_suicidal_ideation_with_specific_plan_and_intent	1.68035	6.68048e-33	(1.5432, 1.8297)	x37	active_suicidal_ideation_with_specific_plan_and_intent	1.5975	3.00804e-28	(1.4698, 1.7363)	x37	active_suicidal_ideation_with_specific_plan_and_intent	1.60804	2.87107e-26	(1.4729, 1.7556)	x35	active_suicidal_ideation_with_specific_plan_and_intent	1.56318	2.7171e-23	(1.4314, 1.7071)	x30
x20	suicidal_ideation	1.30065	2.25886e-10	(1.1992, 1.4107)	x20	suicidal_ideation	1.28679	1.75299e-09	(1.1854, 1.3969)	x20	suicidal_ideation	1.26986	3.91905e-09	(1.1728, 1.375)	x20	suicidal_ideation	1.27366	1.66042e-09	(1.1773, 1.3779)	x20	suicidal_ideation	1.25636	9.22318e-09	(1.1622, 1.3581)	x19	suicidal_ideation	1.33303	2.64734e-13	(1.2342, 1.4398)	x16
x21	pain_tolerence	1.2118	0.000127732	(1.0984, 1.337)	x21	pain_tolerence	1.22598	0.000187901	(1.1017, 1.3643)	x29	cognitive_rigidity	1.19889	0.000148886	(1.0916, 1.3167)	x29	cognitive_regidity	1.21815	4.67749e-05	(1.1078, 1.3396)	x23	entrapment	1.14487	0.0013016	(1.0542, 1.2433)	x21	entrapment	1.18239	6.88075e-05	(1.0888, 1.2841)	x3
x29	cognitive_rigidity	1.1846	0.000469556	(1.0773, 1.3026)	x29	cognitive_rigidity	1.18105	0.000781378	(1.0718, 1.3015)	x3	deliberate_self_harm	1.1768	7.92031e-05	(1.0854, 1.2759)	x15	impulsivity	1.1858	1.86999e-05	(1.0968, 1.2821)	x3	deliberate_self_harm	1.13382	0.00142408	(1.0496, 1.2248)	x17	thwarted_belongingness	1.15623	0.000243893	(1.0699, 1.2495)	x5
x4	loneliness	1.15899	0.00151971	(1.058, 1.2697)	x3	deliberate_self_harm	1.17035	0.000123851	(1.08, 1.2682)	x21	pain_tolerence	1.14529	0.00149366	(1.0533, 1.2453)	x3	deliberate_self_harm	1.13521	0.00119767	(1.0514, 1.2257)	x9	adverse_life_events	1.13086	0.0014449	(1.0484, 1.2197)	x33	global_insomnia	1.14026	0.00122842	(1.053, 1.2347)	x2
x3	deliberate_self_harm	1.14337	0.00088254	(1.0566, 1.2373)	x15	impulsivity	1.14612	0.000309144	(1.0643, 1.2343)	x15	impulsivity	1.14244	0.000399446	(1.0612, 1.2298)	x9	adverse_life_events	1.11458	0.00424618	(1.0347, 1.2006)	x5	hopelessness	1.11301	0.0105079	(1.0254, 1.2081)	x5	hopelessness	1.09769	0.0209516	(1.0142, 1.1881)	x7
x15	impulsivity	1.08124	0.0411189	(1.0032, 1.1654)	x4	loneliness	1.14293	0.004027	(1.0435, 1.2519)	x1	past_suicidal_history	1.10178	0.0117133	(1.0218, 1.188)	x6	depressive_symptoms	0.886576	0.0112817	(0.8077, 0.9731)	x1	past_suicidal_history	1.11213	0.00433824	(1.0338, 1.1964)	x9	adverse_life_events	1.09051	0.0207118	(1.0133, 1.1736)	x6
x19	perceived_burdensomeness	0.880279	0.0267151	(0.7864, 0.9854)	x23	entrapment	1.10398	0.021831	(1.0145, 1.2014)	x23	entrapment	1.1016	0.0229773	(1.0134, 1.1974)	x24	emotional_pain	0.872404	0.0129816	(0.7833, 0.9716)	x15	impulsivity	1.0957	0.0136993	(1.0189, 1.1783)	x8	sexual_harassment	0.867225	0.0144445	(0.7737, 0.9721)	x9
x24	emotional_pain	0.872405	0.0121218	(0.7842, 0.9706)	x18	thwarted_belongingness	1.08827	0.047865	(1.0008, 1.1834)	x18	thwarted_belongingness	1.09945	0.027059	(1.0108, 1.1959)	x8	sexual_harassment	0.870597	0.00824492	(0.7855, 0.9649)	x18	thwarted_belongingness	1.08843	0.0428369	(1.0027, 1.1814)	x6	depressive_symptoms	0.796842	5.85686e-06	(0.7223, 0.8791)	x4
x8	sexual_harassment	0.819289	0.000523086	(0.732, 0.917)	x1	past_suicidal_history	1.08561	0.0361245	(1.0053, 1.1723)	x6	depressive_symptoms	0.871282	0.00517255	(0.7911, 0.9596)	x10	absenteeism	0.689452	2.70227e-05	(0.5795, 0.8202)	x7	psychopathology	0.87001	0.00545555	(0.7886, 0.9598)	x3	deliberate_self_harm	1.08039	0.06687	(0.9946, 1.1735)	x15
x34	irritability	0.814701	0.00757888	(0.7009, 0.9469)	x24	emotional_pain	0.868221	0.0109615	(0.7787, 0.9681)	x8	sexual_harassment	0.861761	0.00495115	(0.7768, 0.956)	x23	entrapment	1.07519	0.084992	(0.9901, 1.1677)	x6	depressive_symptoms	0.858341	0.00142808	(0.7814, 0.9428)	x4	loneliness	1.07716	0.091197	(0.9882, 1.1742)	x11
x6	depressive_symptoms	0.81341	4.32316e-05	(0.7368, 0.898)	x6	depressive_symptoms	0.859104	0.00208749	(0.7799, 0.9463)	x34	irritability	0.845524	0.0167257	(0.7369, 0.9701)	x5	hopelessness	1.0733	0.09219	(0.9885, 1.1654)	x24	emotional_pain	0.826745	0.00600634	(0.7218, 0.9469)	x1	past_suicidal_history	1.0737	0.055627	(0.9983, 1.1548)	x21
x10	absenteeism	0.667972	5.08568e-07	(0.5707, 0.7819)	x8	sexual_harassment	0.848858	0.00228949	(0.764, 0.9431)	x24	emotional_pain	0.827121	0.00234362	(0.7319, 0.9347)	x1	past_suicidal_history	1.06527	0.096144	(0.9888, 1.1476)	x8	sexual_harassment	0.812845	0.00155699	(0.7149, 0.9242)	x34	social_withdrawal	1.0712	0.065942	(0.9955, 1.1527)	x17
x5	hopelessness	1.07964	0.08602	(0.9892, 1.1783)	x34	irritability	0.811371	0.00512981	(0.7009, 0.9393)	x10	absenteeism	0.714668	1.58156e-05	(0.6136, 0.8324)	x4	loneliness	1.06348	0.17545	(0.9729, 1.1625)	x10	absenteeism	0.770129	0.000845347	(0.6606, 0.8978)	x31	hypervigilance	1.07053	0.072886	(0.9937, 1.1533)	x19
x1	past_suicidal_history	1.07554	0.062322	(0.9963, 1.1611)	x10	absenteeism	0.666344	1.07923e-06	(0.566, 0.7844)	x5	hopelessness	1.08032	0.077863	(0.9914, 1.1772)	x35	global_insomnia	1.06207	0.161365	(0.9762, 1.1555)	x17	problem_solving	1.0755	0.096984	(0.9869, 1.172)	x12	drugs_and_alcohol	1.0548	0.180951	(0.9755, 1.1406)	x1
x35	global_insomnia	1.0755	0.09383	(0.9877, 1.1711)	x5	hopelessness	1.07562	0.101039	(0.9859, 1.1735)	x4	loneliness	1.07882	0.104597	(0.9844, 1.1823)	x18	thwarted_belongingness	1.05306	0.226337	(0.9684, 1.1451)	x29	cognitive_rigidity	1.06894	0.212934	(0.9625, 1.1872)	x25	acute_inhedonia	1.03255	0.421811	(0.9549, 1.1165)	x20
x23	entrapment	1.06896	0.118816	(0.983, 1.1624)	x16	perfectionism	1.06557	0.234488	(0.9596, 1.1832)	x9	adverse_life_events	1.059	0.165808	(0.9765, 1.1484)	x33	hypervigilance	1.03854	0.333038	(0.962, 1.1212)	x12	drugs_and_alcohol	1.05347	0.186446	(0.9751, 1.1381)	x29	repeated_unsuccessful_attempts_to_supress_negative_or_disturbing_thought	1	0.999973	(1.0, 1.0)	x12
x16	perfectionism	1.06811	0.210683	(0.9634, 1.1842)	x35	global_insomnia	1.04657	0.305027	(0.9594, 1.1417)	x16	perfectionism	1.05626	0.303566	(0.9517, 1.1723)	x27	acute_inhedonia	1.02034	0.635144	(0.9389, 1.1088)	x33	hypervigilance	1.04798	0.231322	(0.9706, 1.1316)	x18	perceived_burdensomeness	0.990427	0.816921	(0.913, 1.0745)	x24
x18	thwarted_belongingness	1.06809	0.121149	(0.9827, 1.1609)	x17	problem_solving	1.03648	0.452379	(0.944, 1.138)	x35	global_insomnia	1.0504	0.267713	(0.9629, 1.1458)	x12	drugs_and_alcohol	1.00798	0.84605	(0.9303, 1.0922)	x35	global_insomnia	1.04411	0.305518	(0.9614, 1.134)	x2	family_suicide_history	0.985504	0.720598	(0.9097, 1.0676)	x13
x9	adverse_life_events	1.05045	0.250727	(0.9658, 1.1425)	x12	drugs_and_alcohol	1.03403	0.451349	(0.9478, 1.1281)	x12	drugs_and_alcohol	1.02985	0.520268	(0.9415, 1.1265)	x17	problem_solving	1.00404	0.917129	(0.9306, 1.0832)	x27	acute_inhedonia	1.0411	0.322361	(0.9613, 1.1276)	x13	lgbt	0.947619	0.239722	(0.8663, 1.0365)	x14
x17	problem_solving	1.0356	0.458641	(0.9441, 1.136)	x9	adverse_life_events	1.02876	0.516355	(0.9443, 1.1207)	x33	hypervigilance	1.02743	0.504286	(0.949, 1.1124)	x2	family_suicide_history	0.992846	0.854598	(0.9195, 1.0721)	x36	social_withdrawal	1.03407	0.396398	(0.957, 1.1173)	x24	extreme_anxiety	0.947262	0.264628	(0.8612, 1.0419)	x18
x27	acute_inhedonia	1.02873	0.51842	(0.944, 1.1211)	x2	family_suicide_history	1.00202	0.959037	(0.9279, 1.082)	x17	problem_solving	1.01032	0.787293	(0.9377, 1.0886)	x26	extreme_anxiety	0.983297	0.700182	(0.9025, 1.0713)	x4	loneliness	1.02948	0.516584	(0.943, 1.1239)	x11	bullying	0.947217	0.205125	(0.871, 1.0301)	x8
x12	drugs_and_alcohol	1.02493	0.58087	(0.9391, 1.1185)	x25	rapid_spikes_of_negative_emotions_extreme_mood_swings	1.00184	0.965609	(0.9216, 1.0891)	x26	extreme_anxiety	0.985517	0.749281	(0.9012, 1.0778)	x11	bullying	0.982157	0.663503	(0.9056, 1.0651)	x25	rapid_spikes_of_negative_emotions_extreme_mood_swings	1.00025	0.995438	(0.9185, 1.0893)	x23	rapid_spikes_of_negative_emotions_extreme_mood_swings	0.945969	0.234342	(0.8632, 1.0367)	x29
x25	rapid_spikes_of_negative_emotions_extreme_mood_swings	1.01913	0.655869	(0.9376, 1.1077)	x26	extreme_anxiety	0.982454	0.70656	(0.896, 1.0773)	x2	family_suicide_history	0.982272	0.654604	(0.9082, 1.0623)	x36	social_withdrawal	0.964374	0.416783	(0.8835, 1.0526)	x19	perceived_burdensomeness	0.9669	0.433911	(0.8887, 1.052)	x27	cognitive_rigidity	0.945881	0.213117	(0.8666, 1.0325)	x23
x2	family_suicide_history	1.01689	0.666302	(0.9423, 1.0973)	x27	acute_inhedonia	0.951265	0.271082	(0.8703, 1.0398)	x27	acute_inhedonia	0.979283	0.635769	(0.898, 1.0679)	x7	psychopathology	0.957926	0.337753	(0.8773, 1.0459)	x11	bullying	0.963892	0.377986	(0.8882, 1.046)	x22	emotional_pain	0.931347	0.148025	(0.8458, 1.0256)	x26
x36	social_withdrawal	0.970589	0.511707	(0.8878, 1.0611)	x36	social_withdrawal	0.94271	0.216771	(0.8585, 1.0352)	x25	rapid_spikes_of_negative_emotions_extreme_mood_swings	0.959076	0.367453	(0.8758, 1.0503)	x25	rapid_spikes_of_negative_emotions_extreme_mood_swings	0.957489	0.351999	(0.8738, 1.0492)	x2	family_suicide_history	0.955736	0.27357	(0.8813, 1.0364)	x7	psychopathology	0.917908	0.071397	(0.8363, 1.0075)	x25
x26	extreme_anxiety	0.95515	0.309108	(0.8743, 1.0435)	x11	bullying	0.942062	0.196317	(0.8605, 1.0313)	x11	bullying	0.958394	0.333119	(0.8794, 1.0445)	x13	lgbt	0.938475	0.158747	(0.8592, 1.0251)	x26	extreme_anxiety	0.945467	0.240451	(0.861, 1.0383)	x15	perfectionism	0.657938	0.99991	(0.0, inf)	x27
x7	psychopathology	0.950648	0.257548	(0.8709, 1.0377)	x7	psychopathology	0.936995	0.153289	(0.8569, 1.0245)	x19	perceived_burdensomeness	0.941835	0.229559	(0.8541, 1.0386)	x19	perceived_burdensomeness	0.911896	0.082269	(0.8218, 1.0119)	x13	lgbt	0.924433	0.097322	(0.8424, 1.0144)	x16	problem_solving	0.656086	0.999909	(0.0, inf)	x28
x32	agitation	0.939088	0.1942	(0.8541, 1.0326)	x33	hypervigilance	0.927563	0.17331	(0.8324, 1.0336)	x13	lgbt	0.93576	0.143291	(0.8561, 1.0228)	x14	immigration	0.65384	0.999909	(0.0, inf)	x31	repeated_unsuccessful_attempts_to_supress_negative_or_disturbing_thought	0.672539	0.999859	(0.0, inf)	x20	pain_tolerence	0.644141	0.999905	(0.0, inf)	x22
x11	bullying	0.938193	0.176865	(0.8552, 1.0292)	x13	lgbt	0.925403	0.112082	(0.841, 1.0183)	x36	social_withdrawal	0.917792	0.085558	(0.8323, 1.0121)	x21	pain_tolerence	0.547423	0.999863	(0.0, inf)	x14	immigration	0.664644	0.999855	(0.0, inf)	x14	impulsivity	0.560984	0.999874	(0.0, inf)	x10
x13	lgbt	0.928555	0.119626	(0.8458, 1.0194)	x19	perceived_burdensomeness	0.910372	0.072709	(0.8216, 1.0087)	x7	psychopathology	0.917712	0.068401	(0.8368, 1.0065)	x16	perfectionism	0.544916	0.999863	(0.0, inf)	x22	pain_tolerence	0.567287	0.99979	(0.0, inf)	x28	rumintative_flood_cognitive_overload	0.441464	0.999813	(0.0, inf)
x33	hypervigilance	0.916853	0.08055	(0.8318, 1.0106)	x22	immigration	0.495113	0.999743	(0.0, inf)	x14	immigration	0.562846	0.999792	(0.0, inf)	x22	repeated_unsuccessful_attempts_to_supress_negative_or_disturbing_thought	0.363702	0.999733	(0.0, inf)	x21	perfectionism	0.556565	0.999784	(0.0, inf)	x30	agitation	0.254284	0.999684	(0.0, inf)
x14	immigration	0.493769	0.999739	(0.0, inf)	x14	repeated_unsuccessful_attempts_to_supress_negative_or_disturbing_thought	0.354488	0.999577	(0.0, inf)	x22	repeated_unsuccessful_attempts_to_supress_negative_or_disturbing_thought	0.35402	0.999576	(0.0, inf)	x31	rumintative_flood_cognitive_overload	0.257511	0.999662	(0.0, inf)	x16	rumintative_flood_cognitive_overload	0.329484	0.999577	(0.0, inf)	x32	irritability	0.117339	0.999503	(0.0, inf)
x22	repeated_unsuccessful_attempts_to_supress_negative_or_disturbing_thought	0.353641	0.999574	(0.0, inf)	x31	rumintative_flood_cognitive_overload	0.215715	0.999367	(0.0, inf)	x31	rumintative_flood_cognitive_overload	0.252642	0.99945	(0.0, inf)	x30	agitation	0.197896	0.999616	(0.0, inf)	x30	agitation	0.241457	0.99947	(0.0, inf)	x26	intense_or_presistent_rumination	0.090497	0.999548	(0.0, inf)
x31	rumintative_flood_cognitive_overload	0.180578	0.999322	(0.0, inf)	x30	agitation	0.167594	0.999284	(0.0, inf)	x30	agitation	0.176256	0.999306	(0.0, inf)	x32	irritability	0.045652	0.999306	(0.0, inf)	x32	irritability	0.078881	0.999074	(0.0, inf)	x10	absenteeism	0.023324	0.999161	(0.0, inf)
x30	intense_or_presistent_rumination	0.022386	0.998824	(0.0, inf)	x32	intense_or_presistent_rumination	0.025421	0.998847	(0.0, inf)	x32	intense_or_presistent_rumination	0.025602	0.998853	(0.0, inf)	x34	intense_or_presistent_rumination	0.033605	0.999348	(0.0, inf)	x34	intense_or_presistent_rumination	0.050802	0.999066	(0.0, inf)
x28					x28					x28					x28					x28
